# Supplementary material for: The Progress and Promise of RNA Medicine—An Arsenal of Targeted Treatments
Source: J Med Chem. 2022 May 9;65(10):6975–7015. doi: 10.1021/acs.jmedchem.2c00024 (PMC9115888; doi:10.1021/acs.jmedchem.2c00024)
Supplement: Supplementary file 2 — jm2c00024_si_002.xlsx [file jm2c00024_si_002.xlsx]

## Sheet: Master
Disease	Drug name (Brand Name)/lab code	Type of RNA	Target	Company	Development Stage	Clinical trial number
Cardiovascular
Atherosclerotic cardiovascular disease (or risk equivalents)	ALN-PCSSC (Inclisiran)	siRNA	Proprotein convertase subtilisin/kexin type 10	Alnylam	Phase II	NCT02597127
Atherosclerotic cardiovascular disease (or risk equivalents)/ Hypercholesterolemia/Elevated LDL cholesterol	ALN-PCSSC (Inclisiran)	siRNA	Proprotein convertase subtilisin/kexin type 15	Alnylam	Phase III	NCT03814187
Atherosclerotic cardiovascular disease/Elevated LDL-cholesterol	ALN-PCSSC (Inclisiran)	siRNA	Proprotein convertase subtilisin/kexin type 13	Alnylam	Phase III	NCT03399370
Cardiometabolic disorder	LY3561774	siRNA	ALDH2	Dicerna	Phase I	NCT04644809
Cardiometabolic disorder	DCR-CM3	siRNA		Dicerna	Preclinical
Cardiometabolic disorder	DCR-CM4	siRNA		Dicerna	Preclinical
Cardiometabolic disorder	DCR-NOVO1	siRNA		Dicerna	Preclinical
Cardiometabolic disorder	DCR-NOVO2	siRNA		Dicerna	Preclinical
Cardiometabolic disorder	LY3819469	siRNA	LPA	Dicerna	Preclinical
Cardiometabolic disorder	STP133G	siRNA	Undisclosed	Sirnaomics	Preclinical
Cardiovascular disease	Pelacarsen	ASO	Apo(a)	Ionis/Novartis	Phase III	NCT03070782
Cardiovascular disease	Vupanorsen	ASO	ANGPTL3	Ionis/Pfizer	Phase II	NCT03360747
Cardiovascular disease	IONIS-APOCIII-LRx	ASO	APOCIII	Ionis	Phase II	NCT03385239
Cardiovascular disease	Eplontersen	ASO	TTR	Ionis	Phase III	NCT04136171
Cardiovascular disease	ION449/AZD8233	ASO	PCSK9	Ionis/Astrazeneca	Phase II	NCT04155645
Cardiovascular disease	Olpasiran	siRNA	ApoB	Amgen	Phase II	NCT04270760
Cardiovascular disease with high Lp(a)	SLN360	siRNA	Lp(a)	Silence Therapeutics	Phase I	NCT04606602
Dyslipidemia	ARO-ANG3	siRNA	Angiopoietin like protein 3	Arrowhead pharmaceuticals	Phase I	NCT03747224
Elevated plasma lipoprotein(a)	AMG 890	siRNA	Lipoprotein(a)	Amgen	Phase II	NCT04270760
Familial hypercholesterolemia	Mipomersen (Kynamro)	ASO	ApoB mRNA	Ionis	FDA approval in 2013
Heart Disease	mRNA-0184	mRNA	Relaxin	Moderna	Preclinical
High cardiovascular risk and elevated LDL-cholesterol	ALN-PCSSC (Inclisiran)	siRNA	Proprotein convertase subtilisin/kexin type 12	Alnylam	Phase II	NCT03060577
Homozygous Familial Hypercholesterolemia	ALN-PCSSC (Inclisiran)	siRNA	Proprotein convertase subtilisin/kexin type 14	Alnylam	Phase III	NCT03851705
Hypercholesterolemia	Inclisiran (Leqvio)	siRNA	Proprotein convertase subtilisin kexin type 9	Alnylam	FDA approval in 2021
Hypercholesterolemia	STP135G	siRNA	PCSK9	Sirnaomics	Preclinical
Hypertension	ALN-AGT01 (Zilebesiran)	siRNA	Angiotensinogen	Alnylam	Phase I	NCT03934307
Hypertriglyceridemia/Familial chylomicronemia	ARO-APOC3	siRNA	Apolipoprotein C3	Arrowhead pharmaceuticals	Phase I	NCT03783377
Ischemic heart disease	AZD8601	mRNA	Vascular endothelial growth factor-A (VEGF-A)	Moderna/Astrazeneca	Phase II	NCT03370887
Transthyretin amyloidosis/(ATTR) with cardiomyopathy	ALN-TTRsc02 (Vutrisiran)	siRNA	Transthyretin	Alnylam	Phase III	NCT04153149
Treatment-Resistant Hypertension	ION904	ASO	Angiotensinogen	Ionis	Phase I	NCT04731623
Treatment-Resistant Hypertension/Reduced Ejection Fraction	IONIS-AGT-LRx	ASO	Angiotensinogen	Ionis	Phase II	NCT03714776
Metabolic disease
Amyloidosis, hereditary transthyretin amyloidosis	ALN-TTRsc02 (Vutrisiran)	siRNA	Transthyretin	Alnylam	Phase III	NCT03759379
Crigler-Najjar Syndrome Type 1 (CN-1)	mRNA-3351	mRNA		Moderna	Preclinical
Diabetes	IONIS-GCGRRx	ASO	GCGR	Ionis	Phase II	NCT01885260
Familial chylomicronemia syndrome	IONIS-APOCIII-LRx	ASO	APOCIII	Ionis	Phase III	NCT03385239
Familial chylomicronemia syndrome	Volanesorsen (Waylivra)	ASO	APOCIII	Ionis	EU approval in 2019
Glycogen Storage Disease Type 1a (GSD1a)	mRNA-3745	mRNA	G6Pase	Moderna	Preclinical
Glycogen Storage Disease Type 1a (GSD1a)	Unnamed	CRISPR	Precise correction of Q347X	Beam Therapeutics	Preclinical
Glycogen Storage Disease Type 1a (GSD1a)	Unnamed	CRISPR	Precise correction of R83C	Beam Therapeutics	Preclinical
Gout	ARO-XDH	siRNA	Xanthine dehyrogenase	Arrowhead Pharmaceuticals partnered with Horizen	Preclinical
Methylmalonic acidemia (MMA)	mRNA-3704	mRNA	Methylmalonyl-coenzyme A mutase	Moderna	Phase I/II	NCT03810690
Methylmalonic acidemia (MMA)	mRNA-3705	mRNA	MUT	Moderna	Phase I/II	NCT04899310
Methylmalonic acidemia (MMA)	mRNA-3704	mRNA		Moderna	Phase I/II	NCT03810690
Phenylketonuria (PKU)	mRNA-3283	mRNA	PAH	Moderna	Preclinical
Propionic Acidemia	mRNA-3927	mRNA	PCCA/PCCB	Moderna	Phase I/II	NCT04159103
Type 2 diabetes mellitus albuminuria	NOX-E36	Aptamer (RNA)	Chemokine (cysteine–cysteine motif) ligand 2	NOXXON	Phase II	NCT01547897
Type 2 diabetes mellitus/Chronic inﬂammatory diseases	NOX-E36	Aptamer (RNA)	Chemokine (cysteine–cysteine motif) ligand 2	NOXXON	Phase I	NCT00976729
Urea disorder	ARCT-810	mRNA	Periportal Hepatocytes	Arcturus	Phase I	NCT04416126
ZZ Type α-1 Antitrypsin deﬁciency liver disease	ALN-AAT02	siRNA	Mutant of α-1 antitrypsin	Alnylam	Phase I/II	NCT03767829
α-1 Antitrypsin Deficiency	Unnamed	CRISPR	Precise correction of E342K	Beam Therapeutics	Preclinical
α-1 Antitrypsin Deficiency	DCR A1AT (Belcesiran)	siRNA	SERPINA1 gene/alpha-1 antitrypsin	Dicerna	Phase II	NCT04174118
α-1 Antitrypsin Deficiency	ARO-AAT	siRNA	Mutant of α1-antitrypsin (Z-AAT)	Arrowhead pharmaceuticals	Phase II	NCT03946449
Liver Disease
Acute hepatic porphyria	Givosiran (Givlaari)	siRNA	ALAS1 mRNA	Alnylam	FDA approval in 2019
Liver disease	Unnamed	CRISPR	Multiplex editing	Beam Therapeutics	Preclinical
Liver disease	Unnamed			Translate Bio	Preclinical
Liver ﬁbrosis	ND-L02-s0201	siRNA	Heat shock protein 47	Bristol-Myers Squibb	Phase I	NCT02227459
Liver fibrosis	STP707	siRNA	TGF-β1/COX-2	Sirnaomics	Preclinical
Nonalcoholic fatty liver disease	ION839 (AZD2693)	ASO	PNPLA3	Ionis/AstraZeneca	Phase I	NCT04483947
Nonalcoholic fatty liver disease	ION224	ASO	DGAT2	Ionis	Phase II	NCT04932512
Nonalcoholic steatohepatitis	RG-125 (AZD4076)	miRNA	miR-103/107	Regulus/AstraZeneca	Phase I	NCT02612662
Nonalcoholic steatohepatitis	ARO-HSD	siRNA	Hydroxysteroid 17β-dehydrogenase 13	Arrowhead pharmaceuticals	Phase I	NCT04202354
Nonalcoholic steatohepatitis	ALN-HSD	siRNA	Hydroxysteroid 17β-dehydrogenase 13	Alnylam	Phase I	NCT04565717
Cancer
Acute Myeloid Leukemia	Unnamed	mRNA		Stemirna Therapeutics	Preclinical
Acute Myeloid Leukemia	Unnamed	Crispr	Muliplex silenced CAR-T	Beam Therapeutics	Preclinical
Advanced Esophageal Squamous Carcinoma/Gastric kAdenocarcinoma/Pancreatic Adenocarcinoma/Cororectal Adenocarcinoma	Personalized cancer vaccine	mRNA		Stemirna Therapeutics/The First Affiliated Hospital of Zhengzhou University	Phase I	NCT03468244
Advanced hepatocellular carcinoma	TKM-080301	siRNA	Polo-like kinase 1	Arbutus Biopharma Corporation	Phase I/II	NCT02191878
Advanced malignancies	mRNA-2416	mRNA	OX40 ligand	Moderna	Phase I/II	NCT03323398
Advanced malignancies	mRNA-2752	mRNA	OX40L/IL-23/IL-36γ	Moderna	Phase I	NCT03739931
Advanced malignant solid neoplasm	DOPC-encapsulated siRNA	siRNA	EphA2	M.D. Anderson Cancer Center	Phase I	NCT01591356
Advanced melanoma	BNT131 (SAR441000)	mRNA		BioNTech/Sanoﬁ	Phase I	NCT03871348
Advanced Melanoma	BNT111	mRNA		BioNTech	Phase I	NCT04526899
Blood cancers	Cobomarsen (MRG-106)	miRNA		miRagen (Viridian)	Phase II	NCT02580552
Brain cancer Glioblastoma Multiforme	GBM-LODER	siRNA		Silenseed	Preclinical
Brain cancer/Glioblastoma	Olaptesed pegol (NOX-A12)	Aptamer (RNA)		NOXXON	Phase I/II	NCT04121455
Breast Cancer	STP902	siRNA	RAF-1	Sirnaomics	Preclinical
Cancer	Danvatirsen	ASO	STAT3	Ionis/Flamingo	Phase II	NCT02983578
Cancer	mRNA-5671	mRNA	KRAS	Moderna	Phase I	NCT03948763
Cancer	ION736/ AZD 8701	ASO	FOXP3	Ionis/AstraZeneca	Phase II	NCT04504669
Cancer	Unnamed	mRNA		Stemirna Therapeutics	Preclinical
Cancer	Unnamed	mRNA	KRAS	Stemirna Therapeutics	Preclinical
CEA-Expressing Malignancies	AVX701	mRNA	CEA	AlphaVax	Phase I/II	NCT00529984
Chronic lymphocytic leukemia	NOX-A12	Aptamer (RNA)	Chemokine (C-X-Cmotif)ligand12 Stromal-derived factor 1	NOXXON	Phase II	NCT01486797
Clear cell renal cell carcinoma	ARO-HIF2	siRNA	Hypoxia-inducible factor 2α	Arrowhead Pharmaceuticals	Phase I	NCT04169711
Colorectal Cancer	AVX701	mRNA		AlphaVax	Phase I	NCT01890213
Colorectal Cancer	STP302	siRNA	mir-150	Sirnaomics	Preclinical
Colorectal cancer stage II/III/Advanced melanoma	BNT122 (RO7198457)	mRNA	Tumor-associated antigens	BioNTech	Phase II	NCT04486378
Colorectal cancer/Pancreatic cancer	NOX-A12	Aptamer (RNA)	Chemokine (C-X-Cmotif)ligand12 Stromal-derived factor 1	NOXXON	Phase I/II	NCT03168139
Cutaneous squamous cell carcinoma insitu/BCC/Liver Cancer	STP705	siRNA	TGF-β,Cox-2	Sirnaomics	Phase I/II/III	NCT04293679
Cutaneous T cell lymphoma/Mycosis fungoides	MRG-106 (Cobomarsen)	miRNA	miR-155	miRagen (Viridian)	Phase II	NCT03713320
Digestive tract adenocarcinomas	Neo-antigen mRNA	mRNA	Tumor antigen	Changhai Hospital/Stemirna Therapeutics	Phase I	NCT03468244
Early Breast Cancer (EBC)	Unnamed	mRNA		Stemirna Therapeutics	Preclinical
Esophageal Cancer and NSCLC	Personalized mRNA Tumor Vaccine	mRNA	e/Neoantigen (tumor associated speciﬁc antigens)	Stemirna Therapeutics/The First Affiliated Hospital of Zhengzhou University	Phase I	NCT03908671
Glioblastoma	NOX-A12	Aptamer (RNA)	Chemokine (C-X-Cmotif)ligand12 Stromal-derived factor 1	NOXXON	Phase I/II	NCT04121455
Head and Neck Cancer/Breast Cancer	STP369	siRNA	BCL-xL/MCL-1	Sirnaomics	Preclinical
Hepatocellular carcinoma/ Liver cancer	MTL-CEBPA	saRNA	CCAAT enhancer binding protein	Mina Alpha Limited	Phase I	NCT02716012
HPV/Cervical Cancer	STP909	siRNA	VP16/18-E7	Sirnaomics	Preclinical
HPV16+ Head and Neck Cancer	BNT113	mRNA	HPV16-derived oncoproteins E6 and E7	BioNTech	Phase I	NCT04534205
Liver Cancer/Lung Cancer/Pancreatic Cancer	STP779	siRNA	TGF-β/SULF-2	Sirnaomics	Preclinical
Locally advanced or metastatic solid tumors	BNT122 (RO7198457)	mRNA	Tumor-associated antigens	BioNTech	Phase I	NCT03289962
lung and pancreatic cancer	Emapticap pegol (NOX-E36)	Aptamer (RNA)		NOXXON	Preclinical
Lymphoma/leukemia	MRG-106 (Cobomarsen)	miRNA	miR-155	miRagen (Viridian)	Phase I	NCT02580552
Malignant pleural meso-thelioma/Non-small cell lung cancer	Mesomir	miRNA	miR-16	Asbestos Diseases Research Foundation /EnGeneIC Limited	Phase I	NCT02369198
Melanoma	Melanoma mRNA vaccine	mRNA	Melan-A/Mage-A1/Mage-A3/Survivin/GP100/Tyrosinase	University Hospital Tuebingen	Phase I/II	NCT00204516
Melanoma	Melanoma mRNA vaccine	mRNA	Melan-A/Mage-A1/Mage-A3/Survivin/GP100/Tyrosinase	University Hospital Tuebingen	Phase I/II	NCT00204607
Melanoma	RBL001/RBL002	mRNA	Melanoma antigens	BioNTech	Phase I	NCT01684241
Melanoma	Lipo-MERIT	mRNA	RBL001.1/RBL002.2/RBL003.1/RBL004.1	BioNTech	Phase I	NCT02410733
Melanoma	mRNA-4157	mRNA	Tumor-associated antigens (personalized)	Moderna/Merck	Phase II	NCT03897881
Melanoma/Squamous cell carcinoma of the skin or head/neck/ Adenoid cystic carcinoma	CV8102	mRNA	Activation of TLR7/8/RIG-1	CureVac	Phase I	NCT03291002
Metastatic Castration Resistant Prostate Cancer /LPC	BNT112	mRNA		BioNTech	Phase I/II	NCT04382898
Metastatic neoplasm	BNT131 (SAR441000)	mRNA	IL-12sc/IL-15sushi/IFNα/GM-CSF	BioNTech	Phase I	NCT03871348
Multiple myeloma	NOX-A12	Aptamer (RNA)	Chemokine (C-X-Cmotif)ligand12 Stromal-derived factor 1	NOXXON	Phase II	NCT01521533
Multiple myeloma	Descartes-08	mRNA	cells expressing B-cell Maturation Antigen	Cartesian	Phase I/II	NCT03448978
Multiple myeloma	Descartes-11	mRNA	cells expressing B-cell Maturation Antigen	Cartesian	Phase I/II	NCT03994705
Multiple Myeloma	ION251	ASO	IRF4	Ionis/Flamingo	Phase I	NCT04398485
Multiple solid tumor	BNT142	mRNA	secreted bispecific antibody that targets CD3 and CLDN6	BioNTech	Preclinical
Multiple solid tumor	BNT151	mRNA	modified version of the human interleukin-2, or IL-2, cytokine	BioNTech	Preclinical
Multiple solid tumor	BNT152, BNT153	mRNA	encode IL-7 and IL-2	BioNTech	Preclinical
Neuroendocrine tumors/Adrenocortical carcinoma	TKM-080301	siRNA	Polo-like kinase 1	Arbutus Biopharma Corporation	Phase I/II	NCT01262235
Non-small cell lung cancer	CV9201	mRNA	ﬁve mRNAs encoding antigens which are overexpressed or exclusively expressed in NSCLC cells	CureVac	Phase I/II	NCT00923312
Non-small cell lung cancer	CV9202	mRNA	six mRNAs encoding antigens which are overexpressed in NSCLC compared to healthy tissue	CureVac	Phase I	NCT01915524
Non-small cell lung cancer	BI 1361849	mRNA	NSCLC-associated antigens (NY-ESO-1, MAGE-C1, MAGE-C2, 5T4, and MUC-1)	Boehringer Ingelheim	Phase I/II	NCT03164772
Non-small cell lung cancer	CV9202 (BI1361849)	mRNA	Six non-small cell lung cancer antigens (NY-ESO-1, MAGE-C1, MAGE-C2, survivin, 5T4, and MUC-1)	Curevac/Boehringer Ingelheim	Phase I/II	NCT03164772
NSCLC	BNT116	mRNA		BioNTech	Preclinical
Ovarian Cancer	BNT115	mRNA		BioNTech	Phase I	NCT04163094
Pancreatic cancer	KRAS-LODER	siRNA	KRAS	Silenseed	Phase II	NCT01676259
Pancreatic cancer	Atu027	siRNA	Protein kinase N3	Silence Therapeutics	Phase Ib/IIa	NCT01808638
Pancreatic Cancer	Olaptesed pegol (NOX-A12)	Aptamer (RNA)		NOXXON	Phase II	NCT04901741
Pancreatic Cancer	STP355	siRNA	TGF-β,VEGFR2	Sirnaomics	Preclinical
Pancreatic cancer patients with KrasG12D mutation	KrasG12D siRNA (iExosomes)	siRNA	KRAS	M.D. Anderson Cancer Center	Phase I	NCT03608631
Primary or secondary liver cancer	TKM-080301	siRNA	Polo-like kinase 1	Arbutus Biopharma Corporation	Phase I	NCT01437007
Prostate Cancer	IONIS-AR-2.5Rx	ASO	AR	Ionis/Flamingo	Phase II	NCT03300505
Prostate Cancer	PT-LODER	siRNA	HSP90 and BMI1	Silenseed	Preclinical
Solid tumor	ALN-VSP02	siRNA	Kinesin spindle protein and vascular endothelial growth factor	Alnylam	Phase I	NCT01158079
Solid tumor	STP707	siRNA	TGF-β,Cox-2	Sirnaomics	Phase I	NCT05037149
Solid tumor	Descartes-25	mRNA		Cartesian	Preclinical
Solid tumor	Descartes-15	mRNA		Cartesian	Preclinical
Solid tumor	MEDI1191	mRNA	IL-12	Moderna	Phase I	NCT03946800
Solid tumor	mRNA-4157	mRNA		Moderna	Phase I	NCT03313778
Solid tumor	mRNA-4157	mRNA	Tumor-associated antigens (personalized)	Moderna/Merck	Phase I	NCT03313778
Solid tumor	mRNA-2752	mRNA		Moderna	Phase I	NCT03739931
Solid tumor	ION537	ASO	YAP1	Ionis/MD Anderson	Phase I	NCT04659096
Solid tumors/ lymphoma/advanced ovarian carcinoma	mRNA-2416	mRNA		Moderna	Phase I/II	NCT03323398
T-cell Acute Lymphoblastic Leukemia	BEAM-201	Crispr	Muliplex silenced CD7 CAR-T	Beam Therapeutics	Preclinical
Triple Negative Breast Cancer (TNBC)	BNT114	mRNA	Shared TAA for TNBC and neoantigensidentiﬁed by NGS	BioNTech	Phase I	NCT02316457
Infectious Diseases
Bacterial pathogens	Unnamed	mRNA		Translate Bio	Preclinical
Chikungunya virus infection	mRNA-1944	mRNA	Anti-Chikungunya virus mAb	Moderna	Phase I	NCT03829384
Chronic hepatitis B viral infection	RG6346 (DCR-HBVS)	siRNA	Hepatitis B surface antigen	Dicerna	Phase II	NCT03772249
Chronic hepatitis B viral infection	JNJ-3989	siRNA	Hepatitis B surface antigen	Janssen	Phase I/Phase II	NCT04208386
CMV retinitis	Fomivirsen (Vitravene)	ASO	IE2 mRNA	Isis Pharmaceuticals	FDA approval in 1998
COVID-19	BNT162(Comirnaty)	mRNA	Undisclosed SARS-CoV-2 proteins	BioNTech/Pfizer	FDA approval in 2021
COVID-19	CVnCoV	mRNA		CureVac	Phase III	NCT04449276
COVID-19	CVnCoV	mRNA	SARS-CoV-2 spike protein	CureVac	Phase I	NCT04449276
COVID-19	mRNA-1273	mRNA	SARS-CoV-2 glycoproteins	Moderna	Phase III	NCT04470427
COVID-19	ARCT-021	mRNA	Myocytes & Dendritic Cells	Arcturus	Phase III	NCT04480957
COVID-19	mRNA-1273.351	mRNA	Beta variant	Moderna	Phase II	NCT04785144
COVID-19	mRNA-1283	mRNA		Moderna	Phase I	NCT04813796
COVID-19	mRNA-1273.617	mRNA	Delta variant	Moderna	Phase II	NCT04927065
COVID-19	mRNA-1273.211	mRNA	Beta variant and wild type	Moderna	Phase II	NCT04927065
COVID-19	Unnamed	mRNA		Stemirna Therapeutics	Phase I	NCT04944381
COVID-19	ARCT-154	mRNA	Myocytes & Dendritic Cells	Arcturus	Phase I/II/III	NCT05012943
COVID-19	ARO-COV	siRNA		Arrowhead Pharmaceuticals	Preclinical
COVID-19	CV2CoV	mRNA		CureVac	Preclinical
COVID-19	mRNA-1273(Spikevax)	mRNA		Moderna	FDA approval in 2022
COVID-19	mRNA-1273.213	mRNA	Beta and Delta variant	Moderna	Preclinical
COVID-19	MRT5500(SP0254)	mRNA		Sanofi/Translate Bio	Preclinical
COVID-19	RIM730	siRNA	SARS-CoV2	Sirnaomics	Preclinical
COVID-19 and Influenza	mRNA-1073	mRNA		Moderna	Preclinical
COVID-19 therapeutic	STP908	siRNA	ORF1Ab/N-protein	Sirnaomics	Preclinical
Cytomegalovirus infection	AVX601	mRNA	Alphavirus replicon vaccine expressing gB, pp65 and IE1 proteins of CMV	AlphaVax	Phase I	NCT00439803
Cytomegalovirus infection	mRNA-1647/mRNA-1443	mRNA	Viral antigens	Moderna	Phase II	NCT03382405
Epstein-Barr virus (EBV)	mRNA-1189	mRNA		Moderna	Preclinical
Epstein-Barr virus (EBV) therapeutic	mRNA-1195	mRNA		Moderna	Preclinical
Hepatitis B viral infection	IONIS-HBVRx	ASO	Hepatitis B viral proteins(including surface antigen)	Ionis/GSK	Phase II	NCT02981602
Hepatitis B viral infection	ALN-HBV02(VIR-2218)	siRNA	Hepatitis B surface antigen	Alnylam/VIR	Phase II	NCT04507269
Hepatitis B viral infection	AB-729	siRNA		Arbutus Biopharma Corporation	Phase I	NCT04775797
Hepatitis C	Miravirsen	miRNA	miR-122	Santaris	Phase II	NCT01200420
HIV-1	AVX101	mRNA	Alpha virus replicon vaccine expressing HIV Gag antigen	AlphaVax	Phase I	NCT00097838
HIV-1	PARC002	mRNA	HIV-1 Gag and Nef	Massachusetts General Hospital	Phase I	NCT00833781
HIV-1	iHIVARNA	mRNA	TriMix and HTI/APC activation molecules (CD40L+CD70+caTLR4) and HIV immunogen sequences (Gag, Pol, Vif and Nef)	Judit Pich Martínez	Phase I/II	NCT02413645
HIV-1	mRNA-1644	mRNA		Moderna	Phase I	NCT05001373
HIV-1	Unnamed	mRNA		BioNTech	Preclinical
HPV	STP155G	siRNA	HPV sequences	Sirnaomics	Preclinical
HPV	Unnamed	mRNA		Stemirna Therapeutics	Preclinical
Human metapneumovirus and human parainﬂuenza infection	mRNA1653	mRNA	Viral antigen	Moderna	Phase I	NCT03392389
Human metapneumovirus and parainfluenza virus 3 (hMPV/PIV3) vaccine	mRNA-1653	mRNA		Moderna	Phase I	NCT03392389
Inﬂuenza	AVX502	mRNA	Alphavirus replicon vaccine expressing Inﬂuenza A/Wyoming/03/2003 Hemagglutinin	AlphaVax	Phase I/II	NCT00440362
Inﬂuenza	VAL506440	mRNA	H10N8 antigen/inﬂuenza	Moderna	Phase I	NCT03076385
Inﬂuenza	VAL339851	mRNA	H7N9 Antigen/inﬂuenza	Moderna	Phase I	NCT03345043
Influenza	mRNA-1010	mRNA		Moderna	Phase I/II	NCT04956575
Influenza	BNT161	mRNA	influenza virus antigens	BioNTech	Preclinical
Influenza	CV7301	mRNA		CureVac	Preclinical
Influenza	Lunar-flu	mRNA	Myocytes & Dendritic Cells	Arcturus	Preclinical
Influenza	mRNA-1020	mRNA		Moderna	Preclinical
Influenza	mRNA-1030	mRNA		Moderna	Preclinical
Influenza	MRT5400, MRT5401(SP0273)	mRNA		Sanofi/Translate Bio	Phase I
Influenza	Unnamed	mRNA		Stemirna Therapeutics	Preclinical
Influenza	STP702	siRNA	M2/PA	Sirnaomics	Preclinical
Influenza	Unnamed	saRNA		Seqirus	Preclinical
Lassa Fever/Yellow Fever	Unnamed	mRNA		CureVac	Preclinical
Nipah	mRNA-1215	mRNA		Moderna	Preclinical
Pediatric RSV + hMPV	mRNA-1365	mRNA		Moderna	Preclinical
Rabies	CV7201	mRNA	Rabies virus glycoprotein	CureVac	Phase I	NCT02241135
Rabies	CV7202	mRNA	Rabies virus glycoprotein	CureVac	Phase I	NCT03713086
Respiratory syncytial virus (RSV)	Unnamed	mRNA		CureVac	Preclinical
Respiratory syncytial virus (RSV)	mRNA-1345	mRNA		Moderna	Phase I	NCT04528719
Tuberculosis	Unnamed	mRNA		BioNTech	Preclinical
Tuberculosis	Unnamed	mRNA		Stemirna Therapeutics	Preclinical
Viral pathogens	Unnamed	mRNA		Translate Bio	Preclinical
Zika	mRNA-1325	mRNA	zika virus antigen	Moderna	Phase I	NCT03014089
Zika	mRNA-1893	mRNA		Moderna	Phase II	NCT04064905
Zika	mRNA-1893	mRNA	Structural proteins of Zika virus	Moderna	Phase I	NCT04064905
Zika	mRNA1325	mRNA	Viral antigen	Moderna	Phase I	NCT03014089
Neurological and Neuromuscular disease
Alexander Disease	ION373	ASO	GFAP	Ionis	Phase III	NCT04849741
Alzheimer's Disease & Frontotemporal Degeneration	IONIS-MAPTRx	ASO	TAU	Ionis/Biogen	Phase I/II	NCT03186989
Amyotrophic Lateral Sclerosis	IONIS-C9Rx/BIIB078	ASO	C9ORF72	Ionis/Biogen	Phase I	NCT04288856
Amyotrophic Lateral Sclerosis	ION541/ BIIB105	ASO	ATXN2	Ionis/Biogen	Phase II	NCT04494256
Amyotrophic Lateral Sclerosis	ION363	ASO	FUS	Ionis	Phase III	NCT04768972
Amyotrophic Lateral Sclerosis	Tofersen	ASO	SOD1	Ionis/Biogen	Phase III	NCT04856982
Centronuclear Myopathy	IONIS-DNM2-2.5Rx/DYN101	ASO	DNM2	Ionis/Dynacure	Phase II	NCT04033159
Duchenne muscular dystrophy	Eteplirsen (Exondys 51)	ASO	Exon 51 Dystrophin	Sarepta	FDA approval in 2016
Duchenne muscular dystrophy	Golodirsen (Vyondys 53)	ASO	Exon 53 Dystrophin	Sarepta	FDA approval in 2019
Duchenne Muscular Dystrophy (DMD)	SRP-5051	ASO	Exon 51 Dystrophin	Sarepta	Phase II	NCT04004065
Duchenne Muscular Dystrophy (DMD)	AOC 1044	Antibody Oligonucleotide Conjugates (AOC)	Exon 44 Dystrophin	Avidity Biosciences	Preclinical
Duchenne Muscular Dystrophy (DMD)	AOC DMD	Antibody Oligonucleotide Conjugates (AOC)	Exon 51 Dystrophin	Avidity Biosciences	Preclinical
Duchenne Muscular Dystrophy (DMD)	AOC DMD	Antibody Oligonucleotide Conjugates (AOC)	Exon 45 Dystrophin	Avidity Biosciences	Preclinical
Duchenne Muscular Dystrophy (DMD)	Casimersen(Amondys 45)	ASO	Exon 45 Dystrophin	Sarepta	FDA approval in 2021
Duchenne Muscular Dystrophy (DMD)	SRP-5044	ASO	Exon 44 Dystrophin	Sarepta	Preclinical
Duchenne Muscular Dystrophy (DMD)	SRP-5045	ASO	Exon 45 Dystrophin	Sarepta	Preclinical
Duchenne Muscular Dystrophy (DMD)	SRP-5050	ASO	Exon 50 Dystrophin	Sarepta	Preclinical
Duchenne Muscular Dystrophy (DMD)	SRP-5052	ASO	Exon 52 Dystrophin	Sarepta	Preclinical
Duchenne Muscular Dystrophy (DMD)	SRP-5053	ASO	Exon 53 Dystrophin	Sarepta	Preclinical
Duchenne Muscular Dystrophy (DMD)	Unnamed	ASO	Exon 52 Dystrophin	Sarepta	Preclinical
Duchenne Muscular Dystrophy (DMD)	Unnamed	ASO	Exon 43, 44, 50, and 55	Sarepta	Preclinical
Duchenne Muscular Dystrophy (DMD)	Viltolarsen (Viltepso)	ASO	Exon 53 Dystrophin	NS Pharma	FDA approval in 2020
Facioscapulohumeral Muscular Dystrophy (FSHD)	AOC FSHD	Antibody Oligonucleotide Conjugates (AOC)	DUX4	Avidity Biosciences	Preclinical
Facioscapulohumeral Muscular Dystrophy (FSHD)	ARO-DUX4	siRNA		Arrowhead Pharmaceuticals	Preclinical
Generalized myasthenia gravis	Descartes-08	mRNA	cells expressing B-cell Maturation Antigen	Cartesian	Phase I/II	NCT04146051
hATTR Amyloidosis-Polyneuropathy	Inotersen (Tegsedi)	ASO	Transthyretin mRNA	Ionis	FDA approval in 2018
hATTR Amyloidosis-Polyneuropathy	Patisiran (Onpattro)	siRNA	Transthyretin mRNA	Alnylam	FDA approval in 2018
hATTR Amyloidosis-Polyneuropathy	Eplontersen/AKCEA-TTR-LRx	ASO	TTR	Ionis	Phase III	NCT03728634
hATTR with cardiomyopathy/ hATTR progression post	Patisiran	siRNA	transthyretin	Alnylam	Phase III	NCT03997383
Huntington's Disease	Tominersen	ASO	HTT	Ionis/Roche	Phase III	NCT03342053
Multiple System Atrophy	ION464/BIIB101	ASO	SNCA	Ionis/Biogen	Phase I	NCT04165486
Muscle Atrophy	AOC Muscle Atrophy	Antibody Oligonucleotide Conjugates (AOC)	MuRF1	Avidity Biosciences	Preclinical
Myotonic Dystrophy Type 1 (DM1)	AOC 1001	Antibody Oligonucleotide Conjugates (AOC)	DMPK	Avidity Biosciences	Phase I/II	NCT05027269
Nonarteritic anterior ischemic optic neuropathy	QPI-1007	siRNA	Caspase 2	Quark Pharmaceuticals	Phase II/III	NCT02341560
Parkinson's Disease	ION859/BIIB094	ASO	LRRK2	Ionis/Biogen	Phase II	NCT03976349
Polyneuropathy	Patisiran	siRNA	transthyretin	Alnylam	Phase I	NCT04201418
Pompe Disease	AOC Pompe Disease	Antibody Oligonucleotide Conjugates (AOC)	GYS1	Avidity Biosciences	Preclinical
Spinal muscular atrophy	Nusinersen (Spinraza)	ASO	SMN2 mRNA	Ionis	FDA approval in 2016
Eye Disease
Acute primary angle closure glaucoma	QPI-1007	siRNA	Caspase 2	Quark Pharmaceuticals	Phase II	NCT01965106
Age-related macular degeneration	PF-04523655	siRNA	RTP801	Quark Pharmaceuticals	Phase II	NCT00713518
Age-related macular degeneration	Zimura (ARC1905)	Aptamer (RNA)	Complement component 5	Ophthotech	Phase II	NCT03362190
Age-related macular degeneration	Zimura (ARC1905)	Aptamer (RNA)	Complement component 5	IVERIC bio	Phase III	NCT04435366
Age-related macular degeneration	Pegaptanib (Macugen)	Aptamer (RNA)	VEGF protein	Gilead Sciences	FDA approval in 2014
Autosomal Dominant Retinitis Pegmentosa	ION357/QR1123	ASO	RHO	Ionis/ProQR Therapeutics	Phase II	NCT04123626
Choroidal neovascularization/ Diabetic retinopathy/Diabetic macular edema	PF-04523655	siRNA	RTP801	Quark Pharmaceuticals	Phase II	NCT01445899
Dry eye disease	Tivanisiran (SYL1001)	siRNA	Transient receptor potential cation channel subfamily V Member 1	Sylentis	Phase III	NCT03108664
Fuchs endothelial corneal dystrophy	QR-504a	ASO	TCF4 gene	ProQR Therapeutics	Phase I/II	NCT05052554
Geographic Atrophy/Age-related macular degeneration	ION-FB-LRx	ASO	Complement factor B	Ionis/Roche	Phase II	NCT03446144
Leber’s Congenital amaurosis	Sepofarsen (QR-110)	ASO	Centrosomal protein 290	ProQR Therapeutics	Phase II/III	NCT03913143
Open angle glaucoma/Ocular hypertension	Bamosiran (SYL040012)	siRNA	β2-Adrenergic receptor	Sylentis	Phase II	NCT02250612
Pachyonychia congenita	TD101	siRNA	Keratin 6A	Pachyonychia Congenita Project	Phase I	NCT00716014
Retinitis pigmentosa	QR-421a	ASO	Usherin (exon 13 of USH2A)	ProQR Therapeutics	Phase I/II	NCT03780257
Retinitis pigmentosa	QR-1123	ASO	Mutant P23H of the rhodopsin gene	ProQR Therapeutics	Phase I/II	NCT04123626
Stargardt disease 1	Zimura (ARC1905)	Aptamer (RNA)	Complement component 5	Ophthotech	Phase II	NCT03364153
Stargardt disease 1	Unnamed	CRISPR	Precise correction of G1961E	Beam Therapeutics	Preclinical
Undisclosed eye disease	Unnamed	CRISPR	Precise correction	Beam Therapeutics	Preclinical
Undisclosed eye disease	Unnamed	CRISPR	Gene silencing	Beam Therapeutics	Preclinical
USH2A mediated retinitis pigmentosa and Usher syndrome	QR-411	ASO	USH2A gene	ProQR Therapeutics	Preclinical
Kidney Disease
Alport’s syndrome	SAR339375(RG-012)	miRNA	miR-21	Sanofi/Regulus	Phase II	NCT02855268
Anemia End-stage renal disease	NOX-H94	Aptamer (RNA)	Hepcidin	NOXXON	Phase I/II	NCT02079896
Autosomal dominant polycystic kidney disease (ADPKD)	RGLS4326	Oligonucleotide	PKD1 and PKD2	Regulus	Phase I	NCT04536688
Autosomal dominant polycystic kidney disease (ADPKD)	RGLS4326 next generation	Oligonucleotide	PKD1 and PKD3	Regulus	Preclinical
Autosomal dominant polycystic kidney disease (ADPKD)	RGLS8429	Oligonucleotide	PKD1 and PKD2	Regulus	Preclinical
Chronic Kidney Disease	ION532/AZD2373	ASO	APOL1	Ionis/AstraZeneca	Phase I	NCT04269031
Diabetic nephropathy	Emapticap pegol (NOX-E36)	Aptamer (RNA)		NOXXON	Phase II	NCT01547897
IGA nephropathy	IONIS-FB-LRx	ASO	Complement Factor B	Ionis/Roche	Phase II	NCT04014335
IgA nephropathy/Berger disease	ALN-CC5 (Cemdisiran)	siRNA	Complement component C5	Alnylam	Phase II	NCT03841448
Primary hyperoxaluria type 1	Lumasiran(Oxlumo)	siRNA	hydroxyacid oxidase 1	Alnylam	FDA approval in 2020	NCT04152200
Primary hyperoxaluria type 1 and type 2	DCR-PHXC	siRNA	Lactate dehydrogenase A	Dicerna	Phase II	NCT03847909
Renal impairment	NOX-E36	Aptamer (RNA)	Chemokine (cysteine–cysteine motif) ligand 2	NOXXON	Phase I	NCT01372124
Renal impairment	ALN-PCSSC (Inclisiran)	siRNA	Proprotein convertase subtilisin/kexin type 11	Alnylam	Phase I	NCT03159416
Risk for AKI following cardiac surgery	QPI-1002	siRNA	P53	Quark Pharmaceuticals	Phase III	NCT03510897
Respiratory Disease
Acute Respiratory Distress Syndrome	Descartes-30	mRNA	Neutrophil Extracellular Traps (NETs)	Cartesian	Phase I/II	NCT04524962
COPD	ARO-Lung2	siRNA		Arrowhead pharmaceuticals	Preclinical
Cystic ﬁbrosis	QR-010	ASO	Cystic ﬁbrosis transmembrane conductance regulator (ΔF508 mutation)	ProQR Therapeutics	Phase Ib	NCT02532764
Cystic Fibrosis	MRT5005	mRNA		Translate Bio	Phase I/II	NCT03375047
Cystic ﬁbrosis	ARO-ENaC	siRNA	Epithelial sodium channel α subunit	Arrowhead pharmaceuticals	Phase I/IIa	NCT04375514
Cystic ﬁbrosis	ARCT-032	mRNA	bronchial epithelial cells	Arcturus	Preclinical
Cystic Fibrosis	Unnamed	mRNA		Translate Bio	Preclinical
Idiopathic pulmonary ﬁbrosis	ND-L02-s0201	siRNA	Heat shock protein 47	Nitto Denko Corporation	Phase II	NCT03538301
Lung Fibrosis	STP707	siRNA	TGF-β1/COX-2	Sirnaomics	Preclinical
Primary Cilary Dyskinesia (PCD)	Unnamed	mRNA		Translate Bio	Preclinical
Pulmonary Arterial Hypertension	Unnamed	mRNA		Translate Bio	Preclinical
Respiratory disease	Descartes-33	mRNA		Cartesian	Preclinical
Blood disease
Anemia of chronic disease	NOX-H94	Aptamer (RNA)	Hepcidin	NOXXON	Phase II	NCT01691040
Amyloidosis, hereditary transthyretin amyloidosis	ALN-TTRsc02 (Vutrisiran)	siRNA	Transthyretin	Alnylam	Phase III	NCT03759379
Beta Thalassemia	IONIS-TMPRSS6-LRx	ASO	TMPRSS6	Ionis	Phase II	NCT04059406
Blood coagulation disorder	STP122G	siRNA	Factor XI	Sirnaomics	Preclinical
Complement-mediated diseases	DCR-COMP1	siRNA	C3	Dicerna	Preclinical
Complement-mediated diseases	DCR-COMP2	siRNA	CFB	Dicerna	Preclinical
Complement-mediated diseases	SLN501	siRNA	C3	Silence Therapeutics	Preclinical
Complement-mediated diseases	SLN-MNK-2	siRNA	Undisclosed	Silence Therapeutics/Mallinckrodt	Preclinical
Complement-mediated diseases	SLN-MNK-3	siRNA	Undisclosed	Silence Therapeutics/Mallinckrodt	Preclinical
Complement-mediated diseases	STP144G	siRNA	Undisclosed	Sirnaomics	Preclinical
Hemophilia	ALN-AT3 (Fitusiran)	siRNA	Antithrombin	Sanofi	Phase III	NCT03549871
Ornithine Transcarbamylase Deﬁciency	MRT5201	mRNA	Ornithine transcarbamylase	Translate Bio	Phase I/II	NCT03767270
Sickle Cell Disease/Beta Thalassemia	BEAM-101	CRISPR	Fetal hemogobin activation	Beam Therapeutics	Preclinical
Thalassemia/Low Risk Myelodysplastic Syndrome	SLN124	siRNA	TMPRSS6	Silence Therapeutics	Phase I	NCT04718844
Thrombotic Disorder	Fesomersen	ASO	Factor XI	Ionis/Bayer	Phase II	NCT03582462
Thrombotic Disorder	ION547	ASO	FXII	Ionis	Phase I	NCT04934891
Wound Healing
Hypertrophic scar	OLX10010	siRNA	Connective tissue growth factor	Olix Pharmaceuticals	Phase I	NCT03569267
Hypertrophic scar	BMT101	siRNA	Connective tissue growth factor	Hugel	Phase II	NCT04012099
Keloid	MRG-201 (Remlarsen)	miRNA	miR-29	miRagen (Viridian)	Phase II	NCT03601052
Keloid scarless healing	STP705	siRNA	TGF-β1/COX-2	Sirnaomics	Phase II	NCT04844840
Ulcers associated with type II diabetes	AZD8601	mRNA	Vascular endothelial growth factor-A (VEGF-A)	Moderna/Astrazeneca	Phase II	NCT03370887
Wound healing	MRG-110	miRNA	miR-92a	miRagen (Viridian)	Phase I	NCT03603431
Transplantation
Autologous stem cell transplantation	NOX-A12	Aptamer (RNA)	Chemokine (C-X-Cmotif)ligand12 Stromal-derived factor 1	NOXXON	Phase I	NCT00976378
Delayed graft function	QPI-1002	siRNA	P53	Quark Pharmaceuticals	Phase III	NCT02610296
Autoimmune
Autoimmune	Descartes-33	mRNA		Cartesian	Preclinical
Autoimmune disease	Descartes-15	mRNA		Cartesian	Preclinical
Autoimmune disorders	mRNA-6231	mRNA	IL-2	Moderna	Phase I	NCT04916431
Autoimmune hepatitis	mRNA-6981	mRNA	PD-L1	Moderna	Preclinical
Immune mediated GI	ION253	ASO	Undisclosed	Ionis/Janssen	Phase II
Systemic lupus erythematosus	NOX-E36	Aptamer (RNA)	Chemokine (cysteine–cysteine motif) ligand 2	NOXXON	Phase I	NCT00976729
Other
Acromegaly	IONIS-GHR-LRx	ASO	GHr	Ionis	Phase II	NCT03548415
Alcohol Use Disorder	DCR-AUD	siRNA	ALDH2	Dicerna	Phase I	NCT05021640
Hereditary Angioedema	Donidalorsen/IONIS-PKK-LRx	ASO	PKK	Ionis	Phase II	NCT04030598
Undisclosed
Multiple indications	Unnamed	siRNA		Silence Therapeutics	Preclinical
Undisclosed	ARO-JNJ1	siRNA		Arrowhead pharmaceuticals	Phase I
Undisclosed	ARO-JNJ2	siRNA		Arrowhead pharmaceuticals/Janssen	Preclinical
Undisclosed	ARO-JNJ3	siRNA		Arrowhead pharmaceuticals/Janssen	Preclinical
Undisclosed	BNT171	mRNA		BioNTech	Preclinical
Undisclosed	SLN-AZ-1	siRNA		Silence Therapeutics/AstraZeneca	Preclinical
Undisclosed	Unnamed	CRISPR	Cas9 gene editing	CureVac/CRISPR Therapeutics	Preclinical
Undisclosed	Unnamed	siRNA		Dicerna	Preclinical
Undisclosed	Unnamed	siRNA		Dicerna	Preclinical
Undisclosed	Unnamed	siRNA		Silence Therapeutics/AstraZeneca	Preclinical
Up to 10 indications	Unnamed	mRNA		BioNTech	Preclinical
